# Supplementary material for: Response Mechanisms of Zelkova schneideriana Leaves to Varying Levels of Calcium Stress
Source: Int J Mol Sci. 2024 Aug 27;25(17):9293. doi: 10.3390/ijms25179293 (PMC11394862; doi:10.3390/ijms25179293)
Supplement: Supplementary file 1 [file ijms-25-09293-s001.zip]

Archive with 1 entries (1 files):
- ijms-3126029-supplementary.pdf
